# Supplementary material for: First Isolation and Identification of Homologous Recombination Events of Porcine Adenovirus from Wild Boar
Source: Viruses. 2022 Oct 29;14(11):2400. doi: 10.3390/v14112400 (PMC9694405; doi:10.3390/v14112400)
Supplement: Supplementary file 1 [file viruses-14-02400-s001.zip]

Archive with 4 entries (4 files):
- Oba et al. Suppl FigS1_recombination_breakpoints 20220924.pptx
- Oba et al. Suppl FigS2_hexon 3D 20220924.pptx
- Oba et al. Suppl FigS3_fiber 3D 20221024.pptx
- Oba et al. Suppl FigS4_Intranuclear inclusion body in the kidney medulla cells  20220924.pptx
